# Supplementary material for: ProbeDealer is a convenient tool for designing probes for highly multiplexed fluorescence in situ hybridization
Source: Sci Rep. 2020 Dec 16;10:22031. doi: 10.1038/s41598-020-76439-x (PMC7745008; doi:10.1038/s41598-020-76439-x)
Supplement: Supplementary file 2 — Supplementary Information 2. [file 41598_2020_76439_MOESM2_ESM.xlsx]

## Sheet: Sheet1
Transcript ID	FPKM	ProbeDealer_initial probe count	ProbeDealer_final probe count after transcriptome BLAST	OligoArray_initial probe count	OligoArray_final probe count after transcriptome BLAST	OligoMiner_probe count after blockParse	OligoMiner_probe count after structureCheck	OligoMiner_final probe count after transcriptome BLAST
ENSMUST00000003717	37.2913	126	116	71	68	128	125	115
ENSMUST00000008542	5.42607	124	113	74	74	122	117	107
ENSMUST00000009522	2.45232	118	118	76	76	113	112	112
ENSMUST00000013807	12.0259	237	218	163	151	221	213	197
ENSMUST00000014505	3.34779	135	134	55	55	137	134	132
ENSMUST00000015484	14.5954	144	144	91	91	136	135	134
ENSMUST00000020234	6.12334	141	88	59	47	140	137	85
ENSMUST00000022242	22.0641	91	70	70	60	88	86	66
ENSMUST00000023572	4.40312	169	159	124	113	150	150	137
ENSMUST00000023760	5.13721	91	79	51	46	94	91	82
ENSMUST00000023832	27.3516	49	49	48	48	46	46	46
ENSMUST00000025541	4.01081	162	158	81	81	167	161	157
ENSMUST00000025590	18.1208	134	134	69	69	140	131	131
ENSMUST00000025595	40.1926	98	98	94	94	95	95	95
ENSMUST00000025663	5.52186	202	198	108	108	205	197	195
ENSMUST00000025667	56.9411	86	86	55	55	85	83	83
ENSMUST00000025668	13.5183	132	130	87	87	124	122	122
ENSMUST00000025729	28.1377	195	195	139	139	189	183	182
ENSMUST00000025759	23.7683	80	65	53	53	80	80	63
ENSMUST00000025786	14.4167	151	151	99	99	159	154	154
ENSMUST00000025831	6.86378	245	244	101	100	253	249	247
ENSMUST00000025833	1.9462	114	112	84	84	112	109	106
ENSMUST00000025835	5.38966	136	136	101	101	137	135	135
ENSMUST00000025932	12.6669	112	112	69	69	107	102	102
ENSMUST00000025955	92.1166	158	158	113	113	152	150	150
ENSMUST00000025956	1.64745	83	83	69	69	81	81	81
ENSMUST00000025963	8.16529	115	109	92	90	114	112	107
ENSMUST00000025965	25.7179	167	164	157	154	143	141	138
ENSMUST00000025983	3.75527	115	115	94	94	114	114	114
ENSMUST00000025989	26.5787	238	238	187	186	217	215	214
ENSMUST00000025998	18.2617	150	142	63	58	152	147	139
ENSMUST00000026027	9.07475	97	97	76	76	99	92	92
ENSMUST00000026043	24.8056	214	214	161	161	211	193	193
ENSMUST00000026221	83.3573	168	151	128	115	169	165	151
ENSMUST00000026227	8.07966	110	108	62	61	114	110	108
ENSMUST00000026254	8.96883	204	196	126	125	211	206	199
ENSMUST00000026698	18.0046	166	164	90	90	173	169	168
ENSMUST00000026911	2.21075	78	78	74	73	73	73	71
ENSMUST00000027137	81.9161	104	103	90	90	97	95	95
ENSMUST00000028045	7.82876	164	164	85	85	161	159	159
ENSMUST00000028233	19.3782	171	169	133	133	172	172	170
ENSMUST00000028257	2.431	93	76	88	73	84	82	71
ENSMUST00000029574	19.8444	108	107	89	87	103	102	101
ENSMUST00000029987	30.6659	65	65	59	59	66	66	66
ENSMUST00000032265	1.38885	104	103	48	48	99	99	97
ENSMUST00000032557	25.289	133	131	46	46	139	130	130
ENSMUST00000033822	9.38094	106	106	73	73	108	104	104
ENSMUST00000033992	50.0882	75	75	54	54	78	72	72
ENSMUST00000034015	19.0615	62	62	48	48	60	57	57
ENSMUST00000034243	1.40774	156	153	61	59	166	157	153
ENSMUST00000035842	4.59952	204	203	138	138	208	206	205
ENSMUST00000036407	5.75709	178	175	102	102	178	171	168
ENSMUST00000036884	1.1958	126	125	68	68	123	120	119
ENSMUST00000037302	3.12622	108	107	89	89	109	100	99
ENSMUST00000037813	4.16057	105	103	62	62	105	98	97
ENSMUST00000038627	33.086	155	88	92	67	159	149	83
ENSMUST00000039987	0.527691	113	104	65	59	109	108	99
ENSMUST00000040128	7.93261	176	173	104	104	177	175	172
ENSMUST00000041317	22.606	149	146	110	109	137	136	134
ENSMUST00000041331	11.7749	151	133	111	99	147	146	128
ENSMUST00000043336	2.85209	155	154	106	106	131	130	129
ENSMUST00000043610	4.47107	208	207	160	160	209	204	203
ENSMUST00000044207	19.4815	159	148	86	84	166	162	150
ENSMUST00000045521	2.43352	162	162	87	87	168	164	164
ENSMUST00000048246	54.0147	116	116	84	84	111	111	111
ENSMUST00000049324	1.22554	113	113	55	55	114	110	110
ENSMUST00000049400	3.05137	179	178	109	109	181	175	175
ENSMUST00000049572	17.4864	91	91	47	47	92	92	91
ENSMUST00000049910	5.48161	69	68	65	65	62	62	61
ENSMUST00000050092	2.82307	195	193	189	187	171	171	169
ENSMUST00000050096	13.6977	125	125	118	118	124	120	120
ENSMUST00000054083	18.3851	147	147	98	98	146	143	143
ENSMUST00000054098	6.13536	104	101	87	86	103	95	92
ENSMUST00000060989	2.15925	333	329	196	192	337	327	322
ENSMUST00000061455	139.151	173	170	84	84	174	172	166
ENSMUST00000061618	7.52294	129	128	69	69	124	121	120
ENSMUST00000061721	136.157	146	146	53	53	152	146	145
ENSMUST00000062254	2.53627	137	136	66	66	127	126	125
ENSMUST00000065601	13.7853	95	94	42	42	97	92	91
ENSMUST00000065796	26.7576	150	150	112	112	145	140	140
ENSMUST00000067230	4.60135	125	123	76	76	131	123	122
ENSMUST00000067795	2.64303	148	147	87	87	140	139	139
ENSMUST00000068004	35.4809	132	132	53	53	137	131	131
ENSMUST00000070080	2.68094	165	158	87	84	161	151	144
ENSMUST00000070478	13.0785	149	139	50	43	162	145	136
ENSMUST00000071423	9.5794	260	260	132	132	251	248	248
ENSMUST00000075856	18.6691	220	219	133	133	226	217	216
ENSMUST00000077918	33.2759	66	66	64	64	65	62	62
ENSMUST00000081619	2.15381	320	317	143	143	329	313	311
ENSMUST00000081790	8.35781	176	174	134	134	170	167	166
ENSMUST00000087556	8.21979	157	157	143	142	144	144	143
ENSMUST00000087600	3.64845	168	163	128	125	159	156	151
ENSMUST00000088013	3.6678	175	175	56	56	184	180	180
ENSMUST00000088237	1.87775	113	113	67	67	117	109	108
ENSMUST00000090246	3.24583	175	170	135	133	168	168	163
ENSMUST00000091403	3.868	124	108	79	76	122	116	102
ENSMUST00000092956	1.81045	580	579	276	276	592	587	587
ENSMUST00000096053	11.0451	193	164	130	127	186	183	174
ENSMUST00000096096	3.11808	71	71	69	69	70	70	70
ENSMUST00000096246	45.3325	122	122	87	87	126	124	124
ENSMUST00000096753	66.3074	156	143	84	84	157	152	141
ENSMUST00000099269	4.81259	204	196	109	107	208	205	198
ENSMUST00000099494	21.7249	222	222	141	141	214	210	210
ENSMUST00000099498	2.93107	128	128	83	83	127	127	127
ENSMUST00000099525	4.25957	142	137	136	131	133	132	128
ENSMUST00000099558	3.00738	144	144	79	79	146	143	143
ENSMUST00000102611	22.2226	249	245	158	154	251	248	244
ENSMUST00000102826	2.33107	111	111	92	92	107	107	107
ENSMUST00000102886	24.7331	144	135	43	43	148	141	131
ENSMUST00000107773	51.0404	99	60	54	27	99	97	60
ENSMUST00000110908	1.77934	109	105	65	64	110	108	106
ENSMUST00000111529	2.35441	183	183	88	88	183	180	180
ENSMUST00000111657	8.72674	65	65	16	16	64	63	63
ENSMUST00000112132	28.7051	149	141	94	88	149	148	140
ENSMUST00000113615	14.743	225	223	53	53	240	229	227
ENSMUST00000113973	8.59473	183	181	122	122	177	169	168
ENSMUST00000113997	29.7963	153	153	103	103	147	146	146
ENSMUST00000115995	2.82833	115	114	53	53	121	113	112
ENSMUST00000118592	5.08653	192	192	140	139	184	183	182
ENSMUST00000122328	3.7983	207	207	106	106	209	207	207
ENSMUST00000124158	5.61557	134	132	104	103	129	128	126
ENSMUST00000127935	8.48479	166	162	114	111	166	162	158
ENSMUST00000128909	27.2112	188	188	129	129	172	166	166
ENSMUST00000129100	3.6487	136	123	81	69	139	137	125
ENSMUST00000129603	5.8494	136	136	111	111	133	133	133
ENSMUST00000135402	6.71083	60	57	56	54	54	53	51
ENSMUST00000152830	1.63736	168	161	64	64	184	175	165
ENSMUST00000159348	10.9399	133	133	67	67	158	138	137
ENSMUST00000165566	1.03691	263	259	169	166	247	244	242
ENSMUST00000167776	6.31473	130	127	64	62	131	126	121
ENSMUST00000171986	1.97575	157	156	128	128	144	143	142
ENSMUST00000172371	2.42388	119	119	101	101	123	122	122
ENSMUST00000177155	4.50714	203	203	180	180	199	193	193
ENSMUST00000178136	3.67371	159	159	95	95	165	162	162
ENSMUST00000179869	37.744	96	80	84	69	91	89	74
ENSMUST00000182276	8.3099	125	125	104	104	125	125	125
total probe count		20319	19713	12841	12582	20144	19619	19055
